# Supplementary material for: Screening non-conventional yeasts for acid tolerance and engineering Pichia occidentalis for production of muconic acid
Source: Nat Commun. 2023 Aug 31;14:5294. doi: 10.1038/s41467-023-41064-5 (PMC10471774; doi:10.1038/s41467-023-41064-5)
Supplement: Supplementary file 4 — Supplementary Data 1 [file 41467_2023_41064_MOESM4_ESM.xlsx]

## Sheet: Sheet1
ID	Species	Depositor ID	USDA	CBS	NCYC	ATCC	Phaff	Comments
001	Barnettozyma californica	8860 CBS		8860
002	Barnettozyma californica	8866 CBS		8866
003	Barnettozyma pratensis	9055 CBS		9055
004	Buckleyzyma aurantiaca	68-251 Phaff	Y-1581	317		32770	68-251	Rhodotorula aurantiaca, did not grow
005	Candida amphixiae	Y-27704 USDA	Y-27704	9877
006	Candida apicola	1887 CBS		1887				fermenting cucumbers, in 14% brine with 0.65% lactic acid
007	Candida apicola	1888 CBS		1888				fermenting cucumbers, in 17% brine with 0.8% lactic acid
008	Candida argentea	3753 NCYC	Y-63798		3753			did not grow
009	Candida argentea	3784 NCYC			3784			did not grow
00A	Candida asparagi	9770 CBS		9770
00E	Candida boidinii	3092 CBS		3092				alpechín; ferments xylose
00F	Candida boidinii	8251 CBS		8251
00G	Candida boleticola	7847 CBS		7847
00I	Candida californica	06-229 Phaff					06-229
00J	Candida californica	04-1050 Phaff					04-1050
00M	Candida davenportii	3013 NCYC		9069	3013			Acid-tolerant
00N	Candida digboiensis	9800 CBS		9800				Isolated from acidic tar sludge
00O	Candida ecuadoriensis	3782 NCYC	Y-63799	12653	3782
00Q	Candida etchellsii	51-33 Phaff	Y-17084	1750		60119	51-33	Isolated from cucumber brine
00R	Candida etchellsii	60-8 Phaff		2907			60-8	Isolated from concentrated lemon juice
00S	Candida friedrichii	4114 CBS		4114		22970		DBVPG 6139; ATCC 60120
00T	Candida galis	8842 CBS		8842
00W	Candida hawaiiana	9146 CBS		9146
00X	Candida khmerensis	9785 CBS		9785
010	Candida norvegica	9474 CBS		9474				DBVPG 4636
013	Candida qinlingensis	9768 CBS		9768
014	Candida robusta	Y-144 USDA	Y-144			2373		Citrus fermentations, acid-tolerant
015	Candida robusta	365 NCYC			365	16664
018	Candida shehatae	2389 NCYC	Y-12856	4705	2389	58779	12-114
019	Wickerhamiella sorbophila	Y-7921 USDA	Y-7921	6739		60130	80-75	Acidophilic, Candida sorbophila
01A	Wickerhamiella sorbophila	130 NCYC	Y-27074	2280	130			Candida sorbophila
01B	Wickerhamiella sorbophila	82-593 Phaff					82-593	Candida sorbophila
01C	Candida sorboxylosa	Y-17669 USDA	Y-17669	6378	2606	24120	12-150	Isolated from pineapple fruit
01D	Candida succiphila	1403 NCYC	Y-11998	8003	1403	46049	12-108
01E	Candida succiphila	Y-17658 USDA	Y-17658	7297				type strain of Candida methanolophaga
01F	Candida succiphila	2625 NCYC	Y-17856	7920	2625			type strain of Candida cellulolytica
01G	Candida tenuis	Y-17105 USDA	Y-17105	4113		58781
01H	Candida tenuis	57-18 Phaff	Y-1498	615		10573	57-18
01I	Candida vanderwaltii	8270 CBS		8270
01J	Candida zemplinina	06-225 Phaff					06-225	Apple fruit infested with Drosophila melanogaster larvae
01K	Cyberlindnera jadinii	Y-1542 USDA	Y-1542	1600		18201		DBVPG 6180
01L	Cyberlindnera saturnus	8880 CBS		8880
01O	Debaryomyces fabryi	Y-17914 USDA	Y-17914	789		20278
01P	Debaryomyces hansenii	74-86 Phaff	Y-7426	767		36239	74-86
01Q	Debaryomyces hansenii	475 NCYC	Y-1454	811	475		75-11	Type strain of Debaryomyces nicotianae
01R	Debaryomyces hansenii	2530 NCYC		8109	2530			Candida palmioleophila; growth at pH 3; utilizes xylose
01S	Hannaella luteola	10491 CBS		10491
01T	Hanseniaspora uvarum	04-162 Phaff					04-162
01U	Hanseniaspora valbyensis	17 NCYC	Y-1626	479	17	10631		very flocculant
01V	Issatchenkia orientalis	55 NCYC			55			Benzoic acid, 300+ ppm
01W	Issatchenkia orientalis	4001 NCYC			4001
01X	Kazachstania exigua	1478 NCYC			1478			Benzoic acid, 300+ ppm
01Y	Kazachstania exigua	Y-12640 USDA	Y-12640	379		10599	55-83	Replaced Y-1538
01Z	Kazachstania exigua	80-20 Phaff					80-20	Isolated from soft drinks
020	Kazachstania unispora	971 NCYC	Y-1556	398	971	10612	01-160	Benzoic acid, 300+ ppm; DBVPG 6368
021	Kazachstania unispora	Y-1565 USDA	Y-1565	399
022	Kluyveromyces aestuarii	7776 CBS		7776				DBVPG 6953
023	Komagataella pastoris	9180 CBS		9180
024	Kuraishia hungarica	9254 CBS		9254
026	Leucosporidium scottii	Y-7185 USDA	Y-7185			22182		did not grow
027	Meyerozyma caribbica	5289 CBS		5289
028	Meyerozyma guilliermondii	5483 CBS		5483
029	Nadsonia starkeyi-henrici	12-1050 Phaff	YB-3963	2159		24615	12-1050	Schizoblastosporion starkeyi-henricii
02A	Naumovia castellii	3006 CBS		3006				fermenting cucumber, in 11% brine with 0.79% lactic acid; DBVPG 6356
02E	Pichia etchellsii	740 NCYC	Y-7121	2011	740	20126	66-23	Isolated from fermenting cucumbers, in 15 % brine with 0.61 % lactic acid; Schwanniomyces etchellsii (Phaff 86-25)
02F	Pichia fermentans	850 NCYC	Y-1619	187	850	10651
02G	Pichia fermentans	562 NCYC	Y-1879	603	562	9330
02H	Pichia fermentans	Y-11508 USDA	Y-11508	4807		28526		spoiled orange juice
02I	Pichia fermentans	Y-7181 USDA	Y-7181	1876		24750		lambic beer
02J	Pichia heedii	1489 NCYC	Y-10967	6930	1489	34936	76-356	Benzoic acid, 300+ ppm
02K	Pichia heedii	76-503 Phaff	Y-10970	6933		34939	76-503
02L	Pichia kluyveri	05-608 Phaff					05-608	Fallen orange from ground, split open, with Drosophila, beetles, ants inside.
02M	Pichia kudriavzevii	2658 NCYC	Y-7551	5147	2658	22692	66-21	Issatchenkia orientalis
02N	Pichia kudriavzevii	872 NCYC			872			Benzoic acid, 300+ ppm
02O	Pichia kudriavzevii	2064 CBS		2064				film on pickles, spiced with fennel in 5% brine + 0.7% acetic acid
02P	Pichia manshurica	3374 NCYC			3374			Acetic acid tolerant
02Q	Pichia manshurica	Y-27978 USDA	Y-27978	209
02R	Pichia membranifaciens	Y-2026 USDA	Y-2026	107		26288	57-22
02S	Pichia membranifaciens	714 NCYC	Y-6775	5567	714	58071		did not grow
02T	Pichia membranifaciens	Y-1575 USDA	Y-1575	191				acetic acid 1 %
02U	Pichia membranifaciens	7313 CBS		7313				acetic acid 1 %
02V	Pichia membranifaciens	7314 CBS		7314				acetic acid 1 %
02W	Pichia occidentalis	75-63 Phaff	Y-7552	5459			75-63	Issatchenkia occidentalis
02X	Pichia occidentalis	Y-7767 USDA	Y-7767	1910		22686	75-57	did not grow
02Y	Rhodotorula glutinis	68-262 Phaff		2203			68-262	Rhodosporidium kratochvilovae; from boric acid solution.
02Z	Rhodotorula mucilaginosa	63 NCYC	Y-2510	316	63		68-312	Potentially causes infections; BSL=1; DBVPG 7019
030	Rhodotorula toruloides	5991 CBS		5991				Isolated from acidic mine water, ferments xylose
031	Rhodotorula toruloides	67-55 Phaff	Y-6987	6016			67-55
032	Rhodotorula toruloides	68-269 Phaff		2370			68-269	Rhodosporidium toruloides; Isolated from a boric acid solution.
033	Saccharomyces cerevisiae	3040 NCYC			3040			Resistant to sorbic and benzoic acid up to 200 ppm; Resistant to sorbic and benzoic acid combined at up to 150 ppm.
034	Saccharomyces cerevisiae	1592 CBS		1592
035	Saccharomyces cerevisiae	8859 CBS		8859
036	Saccharomycodes ludwigii	732 NCYC		1169	732			Benzoic acid, 300+ ppm
037	Saccharomycodes ludwigii	734 NCYC			734			Benzoic acid, 300+ ppm
038	Saccharomycodes ludwigii	731 NCYC	Y-12793	821	731	11313
039	Saccharomycodes ludwigii	7780 CBS		7780				grows in the presence of 200 ppm sorbic acid
03A	Saccharomycopsis schoenii	9156 CBS		9156			72-139
03B	Scheffersomyces amazonensis	12363 CBS		12363
03C	Scheffersomyces shehatae	Y-12858 USDA	Y-12858	5813		34887		Candida shehatae; ferments xylose; not particularly acid-tolerant
03D	Scheffersomyces shehatae	Y-17102 USDA	Y-17102			22984		did not grow
03E	Scheffersomyces stipitis	79-261 Phaff	Y-7124	5773		58376	79-261	Pichia stipitis; ferments xylose; evolved strains of Y-7124 more acid-tolerant
03F	Scheffersomyces stipitis	7507 CBS		7507
03H	Schizoblastosporion starkeyi-henricii	7647 CBS		7647				growth at pH 3
03I	Schizosaccharomyces pombe	380 NCYC		10392	380			Benzoic acid, 300+ ppm, osmophilic
03J	Schizosaccharomyces pombe	936 NCYC		10394	936			Benzoic acid, 300+ ppm
03K	Schizosaccharomyces pombe	683 NCYC		10393	683			Benzoic acid, 300+ ppm
03L	Schizosaccharomyces pombe	04-213 Phaff	Y-12796	356			04-213
03M	Schizosaccharomyces pombe	3422 NCYC		5680	3422			acetic acid 1 %; DBVPG 6448
03N	Schwanniomyces etchellsii	Y-7546 USDA	Y-7546	2012				fermenting cucumbers, in 15% brine + 0.58% lactic acid, did not grow
03O	Spathaspora passalidarum	Y-27907 USDA	Y-27907	10155		MYA-4345		Ferments pentoses anaerobically
03P	Tetrapisispora arboricola	Y-27308 USDA	Y-27308	8765
03Q	Tetrapisispora blattae	77-7 Phaff	Y-10934	6284		34711	77-7
03R	Tetrapisispora fleetii	Y-27350 USDA	Y-27350	8957
03S	Torulaspora delbrueckii	69-34 Phaff	Y-866	1146		10662	69-34
03T	Torulaspora delbrueckii	492 NCYC			492			Benzoic acid, 300+ ppm, did not grow
03U	Ustilentyloma graminis	502 NCYC	Y-2474	2826	502	32768		Rhodotorula graminis
03V	Wickerhamomyces anomalus	432 NCYC	Y-366	5759	432	8168	76-71	some strains, e.g., P. anomala Y-1 low pH tolerant
03W	Wickerhamomyces anomalus	375 NCYC			375			Benzoic acid, 300+ ppm
03Y	Zygoascus meyerae	Y-6591 USDA	Y-6591	4099		15542		did not grow
03Z	Zygoascus meyerae	2544 NCYC		7115	2544			From synthetic medium: pH 1.5-3.5 containing sucrose & ammonia
040	Zygoascus tannicolus	75-58 Phaff	Y-7499	6067		22263	75-58	Xylose fermenter; vegetable tanning liquor
041	Zygosaccharomyces bailii	1416 NCYC	Y-2227	680	1416	58445		common acid-tolerant spoilage yeast
042	Zygosaccharomyces bailii	1766 NCYC			1766			Resistant to 700 ppm Sorbic acid at pH 2.5
043	Zygosaccharomyces bailii	1427 NCYC			1427			Tolerance: benzoic acid (300ppm); DBVPG number 7141
044	Zygosaccharomyces bailii	417 NCYC			417			Tolerance: benzoic acid (300ppm); tolerance: glucose (50%); DBVPG number 7148
045	Zygosaccharomyces bailii	464 NCYC			464			Tolerance: benzoic acid (300ppm); DBVPG number 7149
046	Zygosaccharomyces bailii	1085 CBS		1085				acetic acid 1 %; DBVPG 6377
047	Zygosaccharomyces bailii	Y-1404 USDA	Y-1404			11486		acetic acid 1 %; DBVPG 6381; Saccharomyces acidifaciens, did not grow
048	Zygosaccharomyces bailii	2446 CBS		2446				acetic acid 1 %; DBVPG 6451
049	Zygosaccharomyces bailii	2902 CBS		2902				acetic acid 1 %; DBVPG 6379
04A	Zygosaccharomyces bailii	563 NCYC	Y-12949	685	563			acetic acid 1 %
04B	Zygosaccharomyces bailii	7315 CBS		7315				acetic acid 1 %
04C	Zygosaccharomyces bailii	7316 CBS		7316				acetic acid 1 %
04D	Zygosaccharomyces bisporus	1515 NCYC			1515	38993		Resistant to Sorbic acid at 300 ppm
04E	Zygosaccharomyces bisporus	1496 NCYC	Y-7684	1083	1496	52407		Benzoic acid, 300+ ppm
04F	Zygosaccharomyces bisporus	1495 NCYC	Y-7558	702	1495	52405	66-24
04G	Zygosaccharomyces bisporus	1498 NCYC			1498			Found to be resistant to 380 ppm benzoate, 90 ppm SO2 in orange juice challenge test, did not grow
04H	Zygosaccharomyces bisporus	1555 NCYC	Y-7253		1555			Tolerance: benzoic acid (300ppm); tolerance: glucose (50%)
04I	Zygosaccharomyces bisporus	2449 CBS		2449				acetic acid 1 %; DBVPG 6485
04J	Zygosaccharomyces lentus	1601 NCYC		8516	1601			Orange squash drink containing 560 ppm Benzoic acid & 100 ppm SO2, pH 2.5, did not grow
04K	Zygosaccharomyces lentus	Y-27276 USDA	Y-27276	8574				did not grow
04L	Zygosaccharomyces pseudobailii	2856 CBS		2856		56074		acetic acid 1 %; DBVPG 6452
04M	Zygosaccharomyces rouxii	40-319 Phaff					40-319	Isolated from fermenting high-moisture dates (1946)
04N	Pichia exigua	Y-10920 USDA	Y-10920
04O	Pichia nakasei	Y-7686 USDA	Y-7686
04P	Pichia norvegensis	Y-7687 USDA	Y-7687
04Q	Pichia occidentalis	YB-3389 USDA	YB-3389
04R	Pichia occidentalis	Y-6545 USDA	Y-6545
L105	Pichia fermentans	L105
L394	Pichia kudriavzevii	L394
L395	Pichia kudriavzevii	L395
L396	Pichia occidentalis	L396
Cen	S. cerevisae CEN.PK 113-7D	Cen
