# Supplementary material for: Screening non-conventional yeasts for acid tolerance and engineering Pichia occidentalis for production of muconic acid
Source: Nat Commun. 2023 Aug 31;14:5294. doi: 10.1038/s41467-023-41064-5 (PMC10471774; doi:10.1038/s41467-023-41064-5)
Supplement: Supplementary file 7 — Supplementary Data 4 [file 41467_2023_41064_MOESM7_ESM.xlsx]

## Sheet: Sheet1
Strain	Locus	Sequence (5ʹ – 3ʹ)a
P. fermentans	ADE2	CGTGCGACTATAATACTGCTTTTAGGCGCAAGTTGAACCAAGCTAAATATGCACACGTTTATGCCCAATCATAGCAAGTTGATTTGACTTCTCAGAGGTCTGGGCTTGCCCAACTGGAATTCTTTTAGGCTGTATGATTTGATGCTTCCACAGAAAACTATTCTCATCTACCTATACAACTACTTTTGCTTGATCCTATTCCAATATAGAATGTGCGAGGCGCAAGCTGAAGTCTAGCTGGGCTCTCGAGATAGGTTATTTTGGTAACTGCATCAGCTATAAAGAGTAATCAACCTTATTTTTTCGGTTTTATTTTGTGTTCAGAAGTATGAACATACACTACTAAATGTGGTTCCCTGGATTAGCCGCAAGTGCCGAGCATGCCTGCTGTATCCAAGA…
P. kluyveri	ADE2	CTGAGTGTCACTTTACAAACGGTTTAACAAAATTCCCGCTAATTAATCCCTCAAGACTTGAGAATAAGCCCAAAAAAACTATATACGAAATAAGAGGATTAATGGTAAAGAAAAGAAAAGAAGAGGAACAAAATTTGATGGGGTCATAAAACATGGTGATTATGAAGATCTAAACCTTAATTGAATAAAATAATAGATCTTGTCCCACTAACTAACGGGAATTAACATTATTTCCGGGCCGATCACCCAGACTTAGTATTTCAAATCGCGGCTTTAAACATATCCCACATTAAGTCATCAGTAATTTTATAATAATAAATTTGCAACTATAGACACGGTTTAAACAAAGCTTTAATAATGATTTGTTTATTTGCTTATTTGTTTGTTTGTTTGCTTATT…
P. occidentalis	ADE2	GTACTTACCACGCATATATGACGCCTGTAAATCCATATAATTTGTATTGGTACTTTATTATTTAGATTCACCTAGGTCATCCACAATTACAACTTGGAGTTTTATTGGTGATGTGGAACAAAACTGAAGCTATACAGGTTACATCATCTTCTTAGCTGCTTCAATTGCATGTATGTTGTCTTTTTACTTTACTTTTCAACACATACACACACTATTACAACCCCATCCTTCCATAAATAATTGGTTCGTAATATAACTAGTTTTTTGGTCCGTGTATAGAACACTTGTAATATTATATTATTCACATTGGAACTTTCTGCAGTGGAATTTCATAACTTCATGCACTATCAACATGCCATCTGTACAGAGCATACGTTTCTCACACGGCAAATTTGCCAA…
P. occidentalis	FCY1	CCAACATCAAACGGACAGCTGGCAGGTCGCCGCAGTCCAAGACCACACCTTCTATGCTTTCCGACTTGGACAAAGACGCTGAGCTGAATTCACTTCTAGGCGTTGAAAAAAATCCGCCAATCGACTCCGTGTCATTTTTCAATGATTCTTTTGATGTGAACATGATTTTAGACCACCACATTTCGGAACAGCAGCATGCCTTGAATACGCTTTCAGCAAAGGATGCTTCGGACTCCAATTTTGGCCAGCATCAATTGCCCTCCAATATAGCAGATCCCAGCAACCCTGCCAGTGTAATGCATACCCACGGGGCAAATCTGGATTTCAATCTTCCCCACTCGTTCAATCTCAACGCCGTTTCTGATATGCACACCGATATCAATCCAAACACGGCTTGAA…
P. occidentalis	ARO3	CGGTCACGTGTGCAAGTACCTTCCTCCTCCAAAGCTCAAGAAATCAGTCATCATCCAAACAATAAGAAAAAATGCAAAAAAAATAATAAGAATAATGTAAAATAGGATGAAAAATAATCGATGACTGAATAGCAGTACCAATATAATAATAAAGATGTAAGGTAGTGTTAGGCCAAACAGCAGAGTGAGATGATCGATATGTAGGGCATTCTTGATCTGAGACGAAGTTTTATAGAGAGGAAAGTCCTGTACCGGCAAATAGTTATTCCATATATATATATATATTATATATATATATATAGGATTAACCTATTCCTACTATATAGATTTTTCAGCTCTATGAGTTTGCTTCACTTTTCATATTGCTTCCATTATTTTGATCTGACTCTACACTTCTTG…
P. occidentalis	ARO4	GGAATCCCTTTTCTCGGATATCCTCAGATGAGATCCTCGGCGTTCCCTTATTTCCTTTTCTATTGAAATTCCCTCATCGGAAAAGTCACTTAACCGACTTTCTCACGCTACTCTCTCCGTGTCTCTAATGATATCATAATGTCTCTCAGCATAGAACAGAGAAAACAAACAAAAAAAAAGACCCTTGATTATTTTACACCACGTGATCCCATGTCACGTGATATTTTTTTTTCTTTTAAAATTTTTCTTTTTTTTGTTTTTTTCATTTGTACATTTTTCCAGTTTTTCCAAAAACAGCACTAAAATAAATTTTAGTCGAGGAAGTGAAAAATTGAAAAATTGAAAGGCGCACAGGTTTTTCCGGGTTCAGAATTGTCCATAGAGAGGGGACCTAATAAT…
P. occidentalis	01b	GCGAGCAACAAAACAAGCAAACCAATCATGATACTATTGGCCACATTATTAACCTTCCTGCATACATGTATTAAATTGTTTATGTAGATCTGTCAAAACCGTGTGTTTGTGTATTTTGGTGTTTTGTATTTCTAAAATTGTACTCGTTGGATGTGTTGTGCACAATAGAAGTTAAGATATTAATGCCCTTGAGACAGTATTACGTGGTTTTAGTTACAACTTCGATTACTTAAAAATCGAGCTGCCAACTGTAATCAGCCGACATGATGACTAATCGCATATTGAGAATCCTTTGTAAAAGTCACTTTCTCAAATCCAGCCTGGCTATAGCATACATATGGCACAACTCGTTAGTGCAGCCTCTTGTTACAGCTTAGACCACGAATGAATCTTTCTTTC…
P. occidentalis	01c	GCAAATGGACAACAAGTATCATGTAGGAGTTGACCGAAATGAGACGATAGAAAAGTAGTCTGAAAATCTCATGTGACTGTTGAGATCTTTATCAAATCAAAACTCTAATTGCAAAATTGCAGGTGATGAAAAATTGTCAGGCTATAAGAAAAAATTAGAAAAAGAAAGAGAAAATACAAATAGGATCAGTAGCAACAGGTATACAATCATATGCATCGATAAATTGGTGATTCTACTACAGGTTGTTGCTTGCTTGGAATACACAAACTTAGTCGATTCCGACATACGTAAATCCGGCAAACGTGAACTTTAACAAACTAGGTAGAACAGCCTCGAGTTGTTACTGCAATTGTTGTTGTTGTTGTTGTTGGTGGTGGTTCTGGCGTTGTCGTTGCTGCA…
P. occidentalis	03a	CCCACCTCGAATATCGATAGATTTGAAAATATTATAAAGTTTCGAAACTACGTTTTTGAAAATCTGAAGGAGGAATCAAGCCCAGACAGTGATGAAGGAAATATTTTCAAGTTTTCTAATTCTCCTTCTGGTTCCAATATTGATGTGACTTCTAAGAATACCGATTTTGAGAAAATTATCACTGGTCTTGAAGATCCTTCTTTTATTGATCGTGCTTCATATGATGCTTATGCTTTTCTTGAGGAAGGTTCCAAATTTTGGTTTGGTGATGCTTATTGAATTTAAGAAATTGTACCGTATCACAATACTTGCTTACCAAACCATAAGATAATATTTTAAACTCATTATGACAGTGGATTTTTCTTTTTGTGAAACATGATAAAGTTAGCATACTATACT…
P. occidentalis	03b	GGTTGTGGAAAATAGCGTAAATCCAAACTGAGGGTAATATTTGCTTCTGTGGATTTAAGGTTCAATCACAGAAGAATAAATTTGTTTATAAATAGACTCAAAATCGCAAATTTGAGAAAATATTCGTATGCACCCATGCGTATTCACACACCGCTTATTACGTAATGTTTTCGATCTGGTAAATATACCCAATTAGCTTTGAAAACAATAGAAACAGAGTATGGTAATTGCGGATATAATTTTTTTTTATTTTTTCAAAAATATTCCTCACTATATAGCAATATATTCTAAGAGAGGAAATGTTAATTAAGCTTATTGTTGGATGGTATGGATGGGCTATAAACTTTCTAATTAAAATACAAGTTCAAACTTTATTCTGCCAAATATAGAAGTGGAATA…
		* Homology regions are underlined, coding sequences are depicted in red
