# Supplementary material for: Screening non-conventional yeasts for acid tolerance and engineering Pichia occidentalis for production of muconic acid
Source: Nat Commun. 2023 Aug 31;14:5294. doi: 10.1038/s41467-023-41064-5 (PMC10471774; doi:10.1038/s41467-023-41064-5)
Supplement: Supplementary file 8 — Supplementary Data 5 [file 41467_2023_41064_MOESM8_ESM.xlsx]

## Sheet: Sheet1
DNA	Source	Ref	Codon opt.	Sequence (5ʹ – 3ʹ)a
Ec.aroB	E. coli (GenBank: X03867.1)		No	ATGGAGAGGATTGTCGTTACTCTCGGGGAACGTAGTTACCCAATTACCATCGCATCTGGTTTGTTTAATGAACCAGCTTCATTCTTACCGCTGAAATCGGGCGAGCAGGTCATGTTGGTCACCAACGAAACCCTGGCTCCTCTGTATCTCGATAAGGTCCGCGGCGTACTTGAACAGGCGGGTGTTAACGTCGATAGCGTTATCCTCCCTGACGGCGAGCAGTATAAAAGCCTGGCTGTACTCGATACCGTCTTTACGGCGTTGTTACAAAAACCGCATGGTCGCGATACTACGCTGGTGGCGCTTGGCGGCGGCGTAGTGGGCGATCTGACCGGCTTCGCGGCGGCGAGTTATCAGCGCGGTGTCCGTTTCATTCAAGTCCCGACGACGTTACTGTCG…
Ec.aroD	E. coli (GenBank: X59503.1)		No	ATGAAAACCGTAACTGTAAAAGATCTCGTCATTGGTACGGGCGCACCTAAAATCATCGTCTCGCTGATGGCGAAAGATATCGCCAGCGTGAAATCCGAAGCTCTCGCCTATCGTGAAGCGGACTTTGATATTCTGGAATGGCGTGTGGACCACTATGCCGACCTCTCCAATGTGGAGTCTGTCATGGCGGCAGCAAAAATTCTCCGTGAGACCATGCCAGAAAAACCGCTGCTGTTTACCTTCCGCAGTGCCAAAGAAGGCGGCGAGCAGGCGATTTCCACCGAGGCTTATATTGCACTCAATCGTGCAGCCATCGACAGCGGCCTGGTTGATATGATCGATCTGGAGTTATTTACCGGTGATGATCAGGTTAAAGAAACCGTCGCCTACGCCCACGCG…
PaAROZ	P. anserina (GenBank: CAD60599)		S. cerevisiae	ATGCCATCCAAGTTGGCCATCACCTCTATGTCTTTGGGTAGATGTTATGCTGGTCATTCTTTCACTACCAAGTTGGATATGGCTAGAAAGTATGGTTACCAAGGTTTGGAATTATTCCACGAAGATTTGGCTGATGTTGCCTATAGATTGTCTGGTGAAACTCCATCTCCATGTGGTCCATCACCAGCTGCTCAATTGTCTGCTGCTAGACAAATTTTGAGAATGTGCCAAGTCAGAAACATCGAAATCGTTTGCTTGCAACCATTCTCTCAATACGATGGTTTGTTGGATAGAGAAGAACACGAAAGAAGATTGGAACAATTGGAATTCTGGATCGAATTGGCCCATGAATTGGATACCGATATTATTCAAATTCCAGCCAACTTCTTGCCAGCCGAA…
PoARO3K222L	P. occidentalis		No	ATGTTCATTCAAAACCCAAACATCGGTAATAGAAAGCAAATTGAAGATTGGAGAATCTCAGGCTACAGTCCATTGACCCCACCTGACTTGTTACAGTCGGAATATCCGTTGAAGGAAATCAACGAATCGGTCATTCTCAAGGGTCGTGACGACGCAGTGAACATCTTGCAAGGCAAAGATGACCGTTTGCTGATTGTCATCGGTCCATGTTCGATCCACGACCCAGCCGCTGCCCTTGACTACTGTAATAGATTGGCAGCATTGAATGAAAAGGTCAAAGGTGAATTGCATATTGTCATGAGAGCATACTTGGAAAAACCAAGAACCACCGTCGGCTGGAAAGGTTTGATCAATGATCCCGATATCGATGGCACCTTCAACATCAACAAAGGTTTGAAG…
PoARO4K225L	P. occidentalis		No	ATGTCAGATTCAAGATCCAACTCAGCTGTTCCACCACAAGAAGAATACGATGATTTGCGTATTCTTGCTAACGAACCATTGATTTCTCCAGAATTGCTTATCAAGGAAATCCCAGCAACCAAAAGTTCCCTTAAGACCGTCATCAAGGGCCGTAAAGATGCAACTGCTATTGTCAAGCAACAGGACGACCGTTTGTTGGTGGTTGTCGGCCCATGCTCGTTGCACGATCAAAAAACCGCAATGGAATATGCTAACCTGTTGAAGCCTTTGGCCGAGGAGTTGAAGGACGACCTCGTGGTCGTGATGAGAGCATATCTCGAAAAGCCAAGAACAACCGTCGGTTGGAAAGGTTTAATCAACGATCCAGATTTAAACGGCTCGTTCAATATCAACAAGGGT…
Kp.aroY	K. pneumoniae (GenBank: AB479384)		S. cerevisiae	ATGACCGCCCCAATCCAAGATTTGAGAGATGCTATTGCTTTGTTACAACAACACGACAATCAATACTTGGAAACCGATCATCCAGTTGATCCAAATGCTGAATTGGCTGGTGTTTACAGACATATTGGTGCTGGTGGTACTGTAAAAAGACCAACTAGAATTGGTCCAGCCATGATGTTCAACAACATTAAGGGTTATCCACACTCCAGAATCTTGGTTGGTATGCATGCTTCTAGACAAAGAGCAGCTTTGTTGTTGGGTTGTGAAGCTTCTCAATTGGCTTTGGAAGTTGGTAAAGCTGTTAAGAAACCAGTTGCTCCAGTTGTTGTTCCAGCTTCTTCTGCTCCATGTCAAGAACAAATTTTCTTGGCTGATGATCCAGACTTCGATTTGAGAACT…
Ec.ecdC	E. cloacae (GenBank: WP_013096564)		S. cerevisiae	ATGCAGAACCCGATAAATGACTTAAGAAGCGCGATTGCATTATTACAAAGGCACCCAGGGCATTATATTGAGACGGATCATCCTGTCGACCCCAACGCTGAACTAGCCGGCGTCTATAGACATATAGGCGCAGGGGGGACCGTAAAAAGACCCACACGTACTGGCCCCGCAATGATGTTTAATTCCGTGAAGGGTTATCCAGGGAGTCGTATCTTGGTGGGGATGCACGCAAGCCGTGAACGTGCCGCGTTACTGTTGGGTTGTGTACCGTCTAAGCTAGCGCAACACGTAGGGCAAGCCGTGAAGAACCCCGTCGCACCCGTGGTAGTGCCAGCCTCACAGGCTCCCTGCCAGGAGCAAGTGTTTTATGCGGACGATCCCGACTTCGACTTAAGGAAG…
ScPAD1	S. cerevisiae		No	ATGCTCCTATTTCCAAGAAGAACTAATATAGCCTTTTTCAAAACAACAGGCATTTTTGCTAATTTTCCTTTGCTAGGTAGAACCATTACAACTTCACCATCTTTCCTTACACATAAACTGTCAAAGGAAGTAACCAGGGCATCAACTTCGCCTCCAAGACCAAAGAGAATTGTTGTCGCAATTACTGGTGCGACTGGTGTTGCACTGGGAATCAGACTTCTACAAGTGCTAAAAGAGTTGAGCGTAGAAACCCATTTGGTGATTTCAAAATGGGGTGCAGCAACAATGAAATATGAAACAGATTGGGAACCGCATGACGTGGCGGCCTTGGCAACCAAGACATACTCTGTTCGTGATGTTTCTGCATGCATTTCGTCCGGATCTTTCCAGCATGATGGT…
CaHQD2	C. albicans (GenBank: KHC86777)		S. cerevisiae	ATGTCCCAAGCCTTCACCGAATCTGTTAAGACTTCTTTGGGTCCAAATGCTACTCCAAGAGCTAAAAAGTTGATTGCCTCTTTGGTTCAACACGTTCATGATTTCGCTAGAGAAAACCATTTGACTACCGAAGATTGGTTGTGGGGTGTTGATTTCATTAACAGAATTGGTCAAATGTCCGACTCCAGAAGAAACGAAGGTATTTTGGTTTGCGATATCATCGGTTTGGAAACCTTGGTTGATGCTTTGACTAACGAATCCGAACAATCTAACCATACCTCCTCTGCTATTTTGGGTCCTTTTTACTTGCCAGATTCTCCAGTTTATCCAAACGGTGGTTCTATCGTTCAAAAGGCTATTCCAACTGATGTTAAGTGCTTCGTTAGAGGTAAGGTTACT…
SuperfolderGFP			S. cerevisiae	atgcgtaaaggcgaagagctgttcactggtgtcgtccctattctggtggaactggatggtgatgtcaacggtcataagttttccgtgcgtggcgagggtgaaggtgacgcaactaatggtaaactgacgctgaagttcatctgtactactggtaaactgccggttccttggccgactctggtaacgacgctgacttatggtgttcagtgctttgctcgttatccggaccatatgaagcagcatgacttcttcaagtccgccatgccggaaggctatgtgcaggaacgcacgatttcctttaaggatgacggcacgtacaaaacgcgtgcggaagtgaaatttgaaggcgataccctggtaaaccgcattgagctgaaaggcattgactttaaagaggac…
eGFP			S. cerevisiae	ATGTCTAAAGGTGAAGAATTATTCACTGGTGTTGTCCCAATTTTGGTTGAATTAGATGGTGATGTTAATGGTCACAAATTTTCTGTCTCCGGTGAAGGTGAAGGTGATGCTACTTACGGTAAATTGACCTTAAAATTTATTTGTACTACTGGTAAATTGCCAGTTCCATGGCCAACCTTAGTCACTACTTTCGGTTATGGTGTTCAATGTTTTGCTAGATACCCAGATCATATGAAACAACATGACTTTTTCAAGTCTGCCATGCCAGAAGGTTATGTTCAAGAAAGAACTATTTTTTTCAAAGATGACGGTAACTACAAGACCAGAGCTGAAGTCAAGTTTGAAGGTGATACCTTAGTTAATAGAATCGAATTAAAAGGTATTGATTTTAAAGAAGAT…
EnvyGFP			S. cerevisiae	ATGTCTAAAGGCGAGGAATTGTTTACAGGTGTAGTTCCTATTTTGGTCGAACTAGATGGAGATGTCAACGGTCATAAGTTTTCTGTACGTGGTGAAGGCGAAGGTGATGCTACTAATGGCAAACTGACTCTGAAGTTCATCTGTACGACCGGAAAATTGCCAGTTCCATGGCCTACATTAGTAACAACATTATGTTACGGAGTTCAATGCTTTGCTAGATACCCAGATCACATGAAGCAGCATGACTTTTTCAAAAGTGCTATGCCAGAAGGTTATGTGCAGGAGAGAACTATCTCCTTCAAAGATGATGGTACTTATAAGACAAGAGCAGAGGTAAAGTTTGAAGGCGATACATTGGTTAATAGAATTGAGCTTAAAGGCATTGATTTTAAGGAAGAT…
mNeonGreen			S. cerevisiae	atggtttctaagggtgaagaagataacatggcttctttgccagccacccacgagttgcacatcttcggttccattaacggtgtcgacttcgatatggtcggtcaaggtaccggtaacccaaacgacggttacgaagaattgaacttgaagtctaccaagggcgacttgcagttctccccttggattttggttccacacatcggttacggtttccaccaatacttgccatacccagacggtatgtccccattccaagccgccatggttgacggttctggttaccaagtccacagaaccatgcaattcgaagatggtgcttccttgaccgtgaactacagatacacctacgaaggttctcacatcaagggcgaagcccaagttaagggtaccggtttccct…
